# Supplementary material for: Lipidomic Insight into Eggs and Meat of Quail (Coturnix japonica) as Potential ‘Superfoods’
Source: Molecules. 2026 Jan 24;31(3):407. doi: 10.3390/molecules31030407 (PMC12898336; doi:10.3390/molecules31030407)
Supplement: Supplementary file 1 [file molecules-31-00407-s001.zip]

Archive with 1 entries (1 files):
- molecules-4100460-supplementary.pdf
